# Supplementary material for: One Health Perspective on the Enterotoxigenic Escherichia coli Diversity
Source: Microorganisms. 2026 May 22;14(6):1171. doi: 10.3390/microorganisms14061171 (PMC13303640; doi:10.3390/microorganisms14061171)
Supplement: Supplementary file 1 [file microorganisms-14-01171-s001.zip]

Archive with 1 entries (1 files):
- microorganisms-4292441-supplementary.pdf
